# Supplementary material for: Stereoisomeric Effects of Diammoniumcyclohexane Counterions on the Self-Assembly of Amino Acid-Based Surfactants
Source: Molecules. 2025 Oct 16;30(20):4114. doi: 10.3390/molecules30204114 (PMC12566052; doi:10.3390/molecules30204114)
Supplement: Supplementary file 1 [file molecules-30-04114-s001.zip]

Archive with 1 entries (1 files):
- molecules-3863154-supplementary.pdf
